# Supplementary material for: Nutritional Composition and Bioactive Profiles of Farmed and Wild Watermeal (Wolffia globosa)
Source: Foods. 2025 May 21;14(10):1832. doi: 10.3390/foods14101832 (PMC12111385; doi:10.3390/foods14101832)
Supplement: Supplementary file 1 [file foods-14-01832-s001.zip]

Archive with 1 entries (1 files):
- foods-3646395-supplementary.pdf
